# Supplementary material for: Higher-order lattice anharmonicity reshaping non-equilibrium carrier dynamics in wide-phonon-gap semiconductors
Source: Natl Sci Rev. 2026 Apr 20;13(12):nwag224. doi: 10.1093/nsr/nwag224 (PMC13292162; doi:10.1093/nsr/nwag224)
Supplement: nwag224_Supplemental_Files [file nwag224_supplemental_files.zip]

Archive with 3 entries (3 files):
- Movie_S1.mp4
- Movie_S2.mp4
- Supplementary Information.pdf
